# Supplementary material for: Induced pluripotent stem cells carrying novel APTX mutations presented defective neural differentiation with the accumulation of DNA single-strand breaks
Source: Cell Death Discov. 2025 Oct 24;11:481. doi: 10.1038/s41420-025-02723-2 (PMC12552585; doi:10.1038/s41420-025-02723-2)
Supplement: Supplementary file 4 — Supplementary Table S1 [file 41420_2025_2723_MOESM4_ESM.xlsx]

## Sheet: primers
Gene/category	Forward sequence	Reverse sequence
APTX-sanger	TGTTGGAGTGGAGAAGGATGCT	AGGCAGAAGTGGGAACTCAAAG
GAPDH	CCATGGGGAAGGTGAAGGTC	GAAGGGGTCATTGATGGCAAC
APTX	AAGATGAGCAGGTGGTGGTGAT	ATACTCGGAATGGCGTGGTAGC
OCT4	GATGTGGTCCGAGTGTGGTTCT	ACCGAGGAGTACAGTGCAGTGA
NANOG	AGCAATGGTGTGACGCAGAAGG	ACCAGGTCTGAGTGTTCCAGGA
SOX2	TCAGGAGTTGTCAAGGCAGAGA	CCGCCGCCGATGATTGTTAT
