# Supplementary material for: Induced pluripotent stem cells carrying novel APTX mutations presented defective neural differentiation with the accumulation of DNA single-strand breaks
Source: Cell Death Discov. 2025 Oct 24;11:481. doi: 10.1038/s41420-025-02723-2 (PMC12552585; doi:10.1038/s41420-025-02723-2)
Supplement: Supplementary file 5 — Supplementary Table S2 [file 41420_2025_2723_MOESM5_ESM.xlsx]

## Sheet: Sheet1
Name	Company	CAT.#	Host
APTX	Santa Cruz	sc-374108	mouse
OCT4	Santa Cruz	sc-5279	mouse
SOX2	R&D	MAB2018	mouse
NANOG	CST	4903	rabbit
SSEA-4	Abcam	ab16287	mouse
NESTIN	Millipore	ABD69	rabbit
PAX6	Biolegend	901302	rabbit
SOX1	R&D	AF3369-SP	goat
PAX6-AF488	BD	561664	mouse
IgG2a, κ-Isotype control-AF488	BD	558055	mouse
TUJ1	GeneTex	GTX130245	rabbit
MAP2	CST	4542	rabbit
VGLUT1	Synaptic Systems	135304	Guinea pig
PARP-1	proteintech	66520-1-Ig	mouse
XRCC1	proteintech	21468-1-AP	rabbit
APE1	proteintech	10203-1-AP	rabbit
DNA Polβ	proteintech	18003-1-AP	rabbit
FEN1	proteintech	14768-1-AP	rabbit
β-Tubulin	proteintech	66240-1-Ig	mouse
γH2AX	Abcam	ab303656	mouse
ADP-ribose	CST	89190T	rabbit
